# Supplementary material for: Novel Electrochemical Sensors Based on L-Proline Assisted LDH for H2O2 Determination in Healthy and Diabetic Urine
Source: Sensors (Basel). 2022 Sep 21;22(19):7159. doi: 10.3390/s22197159 (PMC9572033; doi:10.3390/s22197159)
Supplement: Supplementary file 1 [file sensors-22-07159-s001.zip]

Archive with 1 entries (1 files):
- sensors-1850729-supplementary.pdf
